# Supplementary material for: Efficient Near-Infrared Luminescence Based on Double Perovskite Cs2SnCl6
Source: Molecules. 2023 Apr 20;28(8):3593. doi: 10.3390/molecules28083593 (PMC10145864; doi:10.3390/molecules28083593)
Supplement: Supplementary file 1 [file molecules-28-03593-s001.zip]

Archive with 1 entries (1 files):
- molecules-2360845-supplementary.pdf
